# Supplementary material for: Low-Cost Microfluidic Mixers: Are They up to the Task?
Source: Pharmaceutics. 2025 Apr 25;17(5):566. doi: 10.3390/pharmaceutics17050566 (PMC12115082; doi:10.3390/pharmaceutics17050566)
Supplement: Supplementary file 1 [file pharmaceutics-17-00566-s001.zip]

Archive with 1 entries (1 files):
- pharmaceutics-3572232-supplementary.pdf
